# Supplementary material for: Plasma Protein Levels Analysis in Multiple Sclerosis Sardinian Families Identified C9 and CYP24A1 as Candidate Biomarkers
Source: Life (Basel). 2022 Jan 20;12(2):151. doi: 10.3390/life12020151 (PMC8879906; doi:10.3390/life12020151)
Supplement: Supplementary file 1 [file life-12-00151-s001.zip]

Archive with 8 entries (6 files):
- life-1513114-supplementary/
- life-1513114-supplementary/Supplementary Materials/
- life-1513114-supplementary/Supplementary Materials/data_sardinian.csv
- life-1513114-supplementary/Supplementary Materials/R Codes.zip
- life-1513114-supplementary/Supplementary Materials/Supplementary Materials S1.pdf
- life-1513114-supplementary/Supplementary Materials/Supplementary Table S1.xlsx
- life-1513114-supplementary/Supplementary Materials/Supplementary Table S2.xlsx
- life-1513114-supplementary/Supplementary Materials/Supplementary Table S3.xlsx
