# Supplementary material for: Plasma Protein Levels Analysis in Multiple Sclerosis Sardinian Families Identified C9 and CYP24A1 as Candidate Biomarkers
Source: Life (Basel). 2022 Jan 20;12(2):151. doi: 10.3390/life12020151 (PMC8879906; doi:10.3390/life12020151)
Supplement: Supplementary file 1 [file life-12-00151-s001.zip › life-1513114-supplementary/Supplementary Materials/Supplementary Table S1.xlsx]

## Sheet: List
Name	Gene	Protein	HPA
ace2_hpa000288	ACE2	Angiotensin I converting enzyme 2	000288
anxa1_hpa011271	ANXA1	Annexin A1	011271
apex1_hpa002564	APEX1	Apurinic/apyrimidinic endodeoxyribonuclease 1	002564
app_hpa001462	APP	Amyloid beta precursor protein	001462
c3_hpa003563	C3	Complement C3	003563
c9_hpa029577	C9	Complement C9	029577
casp1_hpa003056	CASP1	Caspase 1	003056
casp2_hpa006704	CASP2	Caspase 2	006704
ccl2_hpa019163	CCL2	C-C motif chemokine ligand 2	019163
cd14_hpa002127	CD14	CD14 molecule	002127
cflar_hpa019044	CFLAR	CASP8 and FADD like apoptosis regulator	019044
cntf_hpa019654	CNTF	Ciliary neurotrophic factor	019654
cntn1_hpa041060	CNTN1	Contactin 1	041060
cp_hpa001834	CP	Ceruloplasmin	001834
cryab_hpa028724	CRYAB	Crystallin alpha B	028724
cyp24a1_hpa022261	CYP24A1	Cytochrome P450 family 24 subfamily A member 1	022261
fadd_hpa001464	FADD	Fas associated via death domain	001464
fas_hpa027444	FAS	Fas cell surface death receptor	027444
gap43_hpa013392	GAP43	Growth associated protein 43	013392
gc_hpa001526	GC	GC vitamin D binding protein	001526
icam1_hpa004877	ICAM1	Intercellular adhesion molecule 1	004877
il16_hpa018467	IL16	Interleukin 16	018467
il18_hpa003980	IL18	Interleukin 18	003980
il21_hpa038303	IL21	Interleukin 21	038303
il22_hpa023684	IL22	Interleukin 22	023684
il23a_hpa001554	IL23A	Interleukin 23 subunit alpha	001554
il4_hpa007714	IL4	Interleukin 4	007714
il7_hpa019590	IL7	Interleukin 7	019590
il7r_hpa034514	IL7R	Interleukin 7 receptor	034514
irf8_hpa002531	IRF8	Interferon regulatory factor 8	002531
kif5a_hpa004469	KIF5A	Kinesin family member 5A	004469
klk6_hpa019525	KLK6	Kallikrein related peptidase 6	019525
lif_hpa018844	LIF	LIF interleukin 6 family cytokine	018844
lta_hpa007729	LTA	Lymphotoxin alpha	007729
mag_hpa012499	MAG	Myelin associated glycoprotein	012499
mertk_hpa036196	MERTK	MER proto-oncogene, tyrosine kinase	036196
mmp19_hpa012845	MMP19	Matrix metallopeptidase 19	012845
mmp8_hpa021221	MMP8	Matrix metallopeptidase 8	021221
mmp9_hpa001238	MMP9	Matrix metallopeptidase 9	001238
mobp_hpa035152	MOBP	Myelin associated oligodendrocyte basic protein	035152
mog_hpa021873	MOG	Myelin oligodendrocyte glycoprotein	021873
mx1_hpa030917	MX1	MX dynamin like GTPase 1	030917
ntf3_hpa032000	NTF3	Neurotrophin 3	032000
osm_hpa029814	OSM	Oncostatin M	029814
pdgfa_hpa016613	PDGFA	Platelet derived growth factor subunit A	016613
plat_hpa003412	PLAT	Plasminogen activator, tissue type	003412
ptger4_hpa012756	PTGER4	Prostaglandin E receptor 4	012756
s100b_hpa015768	S100B	S100 calcium binding protein B	015768
serpina3_hpa000893	SERPINA3	Serpin family A member 3	000893
slc30a7_hpa018034	SLC30A7	Solute carrier family 30 member 7	018034
sod1_hpa001401	SOD1	Superoxide dismutase 1	001401
spp1_hpa005562	SPP1	Secreted phosphoprotein 1	005562
sst_hpa019472	SST	Somatostatin	019472
tmem39a_hpa039140	TMEM39A	Transmembrane protein 39A	039140
tnfsf13_hpa004863	TNFSF13	TNF superfamily member 13	004863
zfp36l1_hpa001301	ZFP36L1	ZFP36 ring finger protein like 1	001301

## Sheet: Legend
Name	Protein name in the dataset
Gene	Coding gene
Protein	Protein name
Human Platelet Antigen	Human Protein Atlas antibody product name (Human Platelet Antigen)
