# Supplementary material for: Plasma Protein Levels Analysis in Multiple Sclerosis Sardinian Families Identified C9 and CYP24A1 as Candidate Biomarkers
Source: Life (Basel). 2022 Jan 20;12(2):151. doi: 10.3390/life12020151 (PMC8879906; doi:10.3390/life12020151)
Supplement: Supplementary file 1 [file life-12-00151-s001.zip › life-1513114-supplementary/Supplementary Materials/Supplementary Table S2.xlsx]

## Sheet: Results
Protein	Skewness	Kurtosis	Model	Estimate	SE	95% LCL	95% UCL	Raw p-value	Holm p-value
c9_hpa029577	-1.33602	0.930851	LMM	0.52924	0.143352	0.248	0.81	0.000222582	0.0124646
cyp24a1_hpa022261	1.83911	3.90445	LQMM	0.417609	0.116422	0.187796	0.647383	0.000421446	0.0231795
ntf3_hpa032000	15.4612	28.0079	LQMM	-0.259693	0.0862715	-0.429822	-0.0895645	0.00295063	0.159334
sst_hpa019472	14.0963	28.8594	LQMM	-0.371049	0.125842	-0.619212	-0.122886	0.00357694	0.189578
cp_hpa001834	4.71381	10.2147	LQMM	-0.381488	0.130062	-0.637974	-0.125003	0.00375149	0.195078
plat_hpa003412	0.804632	-0.863141	LMM	-0.321874	0.112573	-0.543	-0.101	0.0042464	0.216567
zfp36l1_hpa001301	12.8088	20.3013	LQMM	0.532749	0.200314	0.137715	0.927772	0.00846467	0.423233
apex1_hpa002564	4.01603	11.6183	LQMM	-0.30178	0.114072	-0.526731	-0.0768288	0.0088113	0.431754
cntf_hpa019654	12.0963	19.3016	LQMM	-0.324567	0.125385	-0.571829	-0.0773045	0.0103529	0.496938
il4_hpa007714	3.87666	5.64469	LQMM	0.267153	0.110225	0.0497883	0.484518	0.0162615	0.764289
cryab_hpa028724	2.00763	4.86559	LQMM	0.248428	0.120319	0.045926	0.520468	0.0195665	0.90006
cd14_hpa002127	14.5775	55.2169	LQMM	0.47622	0.220137	0.0421054	0.910334	0.0317172	1
klk6_hpa019525	15.8374	38.5972	LQMM	-0.268663	0.128485	-0.522038	-0.0152878	0.0378038	1
cntn1_hpa041060	0.216288	-0.964656	LMM	0.259899	0.131741	0.002	0.518	0.0485178	1
il21_hpa038303	9.73706	12.6569	LQMM	0.346077	0.179022	-0.00695721	0.699111	0.0546433	1
serpina3_hpa000893	-0.60289	0.197569	LMM	0.279971	0.146632	-0.007	0.567	0.0562174	1
pdgfa_hpa016613	12.6997	37.3962	LQMM	0.265669	0.144502	-0.019292	0.550631	0.0674851	1
ptger4_hpa012756	3.39023	2.87881	LQMM	0.222511	0.125408	-0.0247953	0.469817	0.0775502	1
mmp8_hpa021221	1.05849	-0.0677937	LMM	0.258893	0.147097	-0.029	0.547	0.078404	1
il23a_hpa001554	8.814	9.38806	LQMM	-0.252403	0.154095	-0.556282	0.0514752	0.103016	1
irf8_hpa002531	-2.96488	0.423168	LMM	0.204759	0.126337	-0.043	0.452	0.105073	1
gap43_hpa013392	14.7311	29.9742	LQMM	-0.238013	0.148483	-0.530824	0.0547973	0.110536	1
slc30a7_hpa018034	0.33463	-1.00758	LMM	0.211291	0.137874	-0.059	0.482	0.125401	1
il7_hpa019590	-2.36835	0.393285	LMM	0.198292	0.140213	-0.077	0.473	0.157297	1
mag_hpa012499	9.50717	9.17932	LQMM	0.268763	0.190403	-0.106716	0.644242	0.159653	1
anxa1_hpa011271	3.18056	1.44085	LMM	-0.169578	0.121924	-0.409	0.069	0.16427	1
mog_hpa021873	15.4269	44.4815	LQMM	-0.154194	0.111626	-0.374323	0.0659347	0.16873	1
app_hpa001462	-1.32937	0.343239	LMM	0.194083	0.143812	-0.088	0.476	0.177156	1
fas_hpa027444	7.03024	11.4957	LQMM	0.148957	0.126016	-0.0995496	0.397463	0.238606	1
lif_hpa018844	6.54429	6.61951	LQMM	0.211619	0.19815	-0.179135	0.602374	0.286831	1
casp1_hpa003056	16.3117	29.5713	LQMM	0.203487	0.192742	-0.176604	0.583578	0.292371	1
fadd_hpa001464	1.11487	1.35571	LMM	-0.141651	0.136075	-0.408	0.125	0.297888	1
tmem39a_hpa039140	3.34487	6.39631	LQMM	0.135278	0.131081	-0.123217	0.393772	0.303325	1
mertk_hpa036196	6.20911	9.96595	LQMM	0.163945	0.167813	-0.166986	0.494876	0.329788	1
mobp_hpa035152	13.3964	39.592	LQMM	-0.110044	0.113783	-0.334426	0.114337	0.334652	1
mx1_hpa030917	14.5529	30.4428	LQMM	-0.105819	0.110349	-0.323429	0.111792	0.338756	1
kif5a_hpa004469	7.73499	12.0609	LQMM	0.151917	0.158932	-0.1615	0.465334	0.340309	1
mmp9_hpa001238	11.5079	17.9967	LQMM	0.130366	0.137332	-0.140455	0.401187	0.343637	1
icam1_hpa004877	18.6955	34.4805	LQMM	-0.113588	0.122639	-0.355435	0.128259	0.355471	1
s100b_hpa015768	19.3456	56.9231	LQMM	-0.117325	0.12758	-0.368916	0.134266	0.358893	1
il7r_hpa034514	3.13375	3.84	LQMM	0.130999	0.150037	-0.164877	0.426874	0.383661	1
cflar_hpa019044	16.9809	36.6712	LQMM	0.130286	0.180415	-0.225496	0.486067	0.471058	1
osm_hpa029814	18.8906	38.1508	LQMM	0.121781	0.188764	-0.250464	0.494027	0.519575	1
ccl2_hpa019163	15.978	63.9338	LQMM	-0.0604229	0.111881	-0.281053	0.160208	0.589758	1
mmp19_hpa012845	8.18185	6.91486	LQMM	0.0888711	0.164588	-0.2357	0.413442	0.589831	1
il22_hpa023684	4.6123	7.73222	LQMM	-0.0543563	0.118476	-0.287993	0.17928	0.646883	1
spp1_hpa005562	-2.87163	11.2108	LQMM	0.0506905	0.11799	-0.181988	0.283369	0.667941	1
tnfsf13_hpa004863	3.41537	2.59953	LQMM	-0.0437712	0.126288	-0.292813	0.205271	0.729261	1
gc_hpa001526	1.57476	-0.40767	LMM	-0.044675	0.129771	-0.299	0.21	0.730651	1
il18_hpa003980	12.1059	21.33	LQMM	-0.0353816	0.105753	-0.243928	0.173165	0.738305	1
c3_hpa003563	-1.19994	0.367448	LMM	0.0460272	0.150696	-0.249	0.341	0.760037	1
il16_hpa018467	10.51	14.3188	LQMM	0.0555402	0.186967	-0.313163	0.424243	0.766733	1
casp2_hpa006704	11.3165	13.9032	LQMM	0.0252255	0.152696	-0.275893	0.326344	0.868954	1
lta_hpa007729	2.75278	-0.264663	LMM	0.0197981	0.150591	-0.275	0.315	0.895404	1
sod1_hpa001401	3.63552	10.2078	LQMM	-0.0155633	0.146061	-0.303597	0.272471	0.915251	1
ace2_hpa000288	7.09797	11.2887	LQMM	0.0162248	0.185069	-0.348734	0.381183	0.930228	1

## Sheet: Legend
Protein	Protein name
Skewness	Residuals' skewness using LMM model
Kurtosis	Residuals' kurtosis using LMM model
Model	Model used for the analysis: LMM = Linear Mixed Model, LQMM = Linear Quantile Mixed Model
Estimate	Difference, in plasma levels, between MS cases and healthy controls expressed as number of standard deviations in healthy controls. Estimate is based on the mean for LMM models and on the median for LQMM models
SE	Standard Error
95% LCL	95% Lower confidence limit
95% UCL	95% Upper confidence limit
Raw p-value	Adjusted for sex, age at blood sampling, kinship and shared environment effect
Holm p-value	Corrected, due to multiple testing, using Holm procedure
