# Supplementary material for: Plasma Protein Levels Analysis in Multiple Sclerosis Sardinian Families Identified C9 and CYP24A1 as Candidate Biomarkers
Source: Life (Basel). 2022 Jan 20;12(2):151. doi: 10.3390/life12020151 (PMC8879906; doi:10.3390/life12020151)
Supplement: Supplementary file 1 [file life-12-00151-s001.zip › life-1513114-supplementary/Supplementary Materials/Supplementary Table S3.xlsx]

## Sheet: C9_univariate
Univariate SNP-C9 plasma levels Models
ImmunoChip SNP	SNP	Position	Effect Allele	Reference Allele	MAF	Estimate	SE	95% LCL	95% UCL	p-value
imm_10_6139051	rs2104286	10:6099045	C	T	0.190217	0.607519	0.168914	0.276	0.939	0.000322387
X1kg_3_27766618	rs12330493	3:27791614	T	G	0.467391	-0.361187	0.136672	-0.629	-0.093	0.00822395
imm_18_65694127	rs1610555	18:67543147	T	G	0.315217	0.365967	0.139175	0.093	0.639	0.00855013
rs12460421	rs12460421	19:10981352	A	G	0.48913	-0.346226	0.147397	-0.635	-0.057	0.0188267
rs3007421	rs3007421	1:6530189	A	G	0.125	-0.416442	0.192884	-0.794	-0.038	0.0308483
imm_17_37749689	rs17886724	17:40496163	G	A	0.353261	-0.285957	0.132769	-0.546	-0.026	0.0312568
rs4410871	rs4410871	8:128815029	T	C	0.255435	0.304238	0.159169	-0.008	0.616	0.0559505
rs4468527	rs4468527	14:52325131	A	G	0.201087	0.327032	0.178127	-0.022	0.676	0.0663658
imm_20_44167717	rs6032662	20:44734310	C	T	0.391304	-0.237738	0.129709	-0.492	0.016	0.0668245
rs17470892	rs17470892	4:48143201	C	T	0.326087	-0.271925	0.155025	-0.576	0.032	0.0794187
imm_14_68335317	rs8022092	14:69265564	C	A	0.36413	0.223156	0.130816	-0.033	0.48	0.0880313
imm_1_199142520	rs59655222	1:200875897	C	T	0.195652	-0.311617	0.183542	-0.671	0.048	0.0895462
imm_11_127916046	rs3809006	11:128410836	C	T	0.461957	0.246885	0.148381	-0.044	0.538	0.0961418
imm_2_61029577	rs2278300	2:61176073	T	G	0.211957	0.293021	0.184737	-0.069	0.655	0.112705
rs2639453	rs2639453	1:11982544	T	C	0.179348	-0.296561	0.192184	-0.673	0.08	0.122804
imm_16_11351374	rs36090551	16:11443873	T	G	0.331522	0.209013	0.137318	-0.06	0.478	0.127982
X1kg_1_101084250	rs11587215	1:101311662	A	G	0.211957	-0.253428	0.169297	-0.585	0.078	0.134407
imm_19_10438843	rs1051738	19:10577843	A	C	0.168478	-0.259494	0.175182	-0.603	0.084	0.138531
imm_12_6321206	rs767455	12:6450945	T	C	0.478261	0.198518	0.135189	-0.066	0.463	0.141982
X1kg_3_18684526	rs12106877	3:18709522	C	T	0.277174	0.266069	0.185919	-0.098	0.63	0.152401
imm_6_91033489	rs72928038	6:90976768	A	G	0.228261	0.235116	0.167072	-0.092	0.563	0.159347
X1kg_1_92932826	rs11577426	1:93160238	T	C	0.288043	0.197836	0.14474	-0.086	0.482	0.171676
rs4821544	rs4821544	22:37258503	C	T	0.380435	0.186488	0.141781	-0.091	0.464	0.188399
rs719316	rs719316	6:16672760	C	T	0.445652	0.182509	0.144095	-0.1	0.465	0.205303
rs8070345	rs8070345	17:57816757	C	T	0.461957	0.171042	0.135308	-0.094	0.436	0.206196
rs12695416	rs12695416	3:121551570	A	G	0.478261	-0.191819	0.152638	-0.491	0.107	0.208865
imm_8_129268067	rs16902700	8:129198885	A	G	0.179348	-0.24312	0.195741	-0.627	0.141	0.214217
imm_2_65451175	rs11673987	2:65597671	G	A	0.288043	0.204959	0.166052	-0.121	0.53	0.217089
rs2726518	rs2726518	4:106173199	A	C	0.413043	0.195948	0.161488	-0.121	0.512	0.224981
rs1077667	rs1077667	19:6668972	T	C	0.11413	-0.255432	0.221436	-0.689	0.179	0.248696
imm_7_28108711	rs10245867	7:28142186	T	G	0.342391	-0.158279	0.143	-0.439	0.122	0.268359
rs7196953	rs7196953	16:79649394	A	G	0.391304	-0.184672	0.168007	-0.514	0.145	0.271686
imm_12_122051141	rs883263	12:123485188	A	G	0.157609	0.201371	0.187171	-0.165	0.568	0.281988
rs233100	rs233100	1:85772009	A	G	0.472826	-0.153912	0.143246	-0.435	0.127	0.282614
rs12708716	rs12708716	16:11179873	G	A	0.48913	0.141235	0.131567	-0.117	0.399	0.283058
imm_11_118068591	rs585039	11:118563381	A	C	0.23913	-0.17215	0.163678	-0.493	0.149	0.29291
imm_5_158692478	rs2546890	5:158759900	G	A	0.429348	0.148247	0.142272	-0.131	0.427	0.297412
rs2364482	rs2364482	12:6502131	G	T	0.391304	-0.131223	0.134686	-0.395	0.133	0.329912
rs17119	rs17119	6:14719496	G	A	0.380435	-0.149932	0.155871	-0.455	0.156	0.336101
rs694739	rs694739	11:64097233	G	A	0.222826	0.18496	0.194067	-0.195	0.565	0.340552
imm_11_118253023	rs6589706	11:118747813	A	G	0.375	-0.122975	0.139813	-0.397	0.151	0.379092
rs962052	rs962052	2:151644203	C	T	0.38587	0.129428	0.150182	-0.165	0.424	0.388792
imm_3_32954092	rs6550177	3:32979088	C	T	0.467391	0.12118	0.141159	-0.155	0.398	0.390636
rs2255214	rs2255214	3:121770539	G	T	0.407609	-0.130048	0.153611	-0.431	0.171	0.397215
rs35716097	rs35716097	5:176806636	T	C	0.336957	-0.120912	0.153204	-0.421	0.179	0.429982
rs137956	rs137956	22:40293463	C	T	0.396739	0.0999494	0.128676	-0.152	0.352	0.437305
imm_1_158987178	rs3766374	1:160720554	A	G	0.211957	0.140194	0.180776	-0.214	0.495	0.438035
imm_10_64191835	rs224032	10:64521829	G	A	0.461957	-0.107977	0.13926	-0.381	0.165	0.438123
imm_11_118248496	rs12365699	11:118743286	A	G	0.25	0.116551	0.151165	-0.18	0.413	0.440693
rs108990	rs108990	16:1065433	C	T	0.163043	-0.14952	0.204493	-0.55	0.251	0.464672
imm_1_2515525	rs3748817	1:2525665	C	T	0.244565	0.12457	0.175914	-0.22	0.469	0.478865
imm_5_40459805	rs11740512	5:40424048	C	A	0.13587	-0.155603	0.220111	-0.587	0.276	0.47961
X1kg_3_28047090	rs438613	3:28072086	C	T	0.418478	-0.0967666	0.140429	-0.372	0.178	0.490774
imm_12_110368991	rs3184504	12:111884608	C	T	0.418478	0.100169	0.147621	-0.189	0.39	0.497421
X1kg_13_98884260	rs4772201	13:100086259	G	A	0.108696	0.162449	0.239635	-0.307	0.632	0.497834
rs10936599	rs10936599	3:169492101	T	C	0.282609	-0.101802	0.156467	-0.408	0.205	0.515286
imm_2_230830073	rs35540610	2:231121829	C	T	0.23913	-0.120432	0.186005	-0.485	0.244	0.517329
rs10271373	rs10271373	7:138729795	A	C	0.391304	-0.0907294	0.146448	-0.378	0.196	0.535565
X1kg_7_37348990	rs60600003	7:37382465	G	T	0.179348	-0.111084	0.180252	-0.464	0.242	0.537719
rs2082881	rs2082881	2:25038268	G	A	0.244565	0.0971882	0.159723	-0.216	0.41	0.54287
X1kg_1_101066624	rs12132283	1:101294036	C	A	0.271739	-0.089492	0.149822	-0.383	0.204	0.550291
imm_20_47868815	rs719219	20:48435408	G	A	0.467391	0.0873442	0.147702	-0.202	0.377	0.554284
rs9846396	rs9846396	3:141140968	T	C	0.320652	-0.0891439	0.152262	-0.388	0.209	0.558235
rs879036	rs879036	6:36349890	T	C	0.108696	0.1294	0.222705	-0.307	0.566	0.561214
imm_5_40473602	rs9292776	5:40437845	A	G	0.380435	0.0799761	0.140201	-0.195	0.355	0.568381
rs1534422	rs1534422	2:12640741	G	A	0.342391	0.0861214	0.1518	-0.211	0.384	0.570488
X1kg_8_79720399	rs6999228	8:79557844	A	G	0.5	-0.0784867	0.139918	-0.353	0.196	0.574832
imm_5_35893461	rs11567694	5:35857704	G	A	0.228261	0.0968723	0.185739	-0.267	0.461	0.601984
rs8107548	rs8107548	19:49870643	C	T	0.331522	0.078612	0.152008	-0.219	0.377	0.605047
imm_6_159394612	rs212397	6:159474624	C	A	0.266304	-0.0811802	0.157358	-0.39	0.227	0.605928
rs12206850	rs12206850	6:135797808	C	T	0.413043	0.0705379	0.138252	-0.2	0.342	0.609902
rs1870071	rs1870071	19:16505106	C	T	0.211957	0.0897427	0.176978	-0.257	0.437	0.612095
rs541503	rs541503	1:120208297	C	T	0.293478	0.0724924	0.153823	-0.229	0.374	0.637448
imm_11_60591619	rs506616	11:60835043	T	G	0.282609	0.0722073	0.160263	-0.242	0.386	0.65231
rs4409785	rs4409785	11:95311422	C	T	0.11413	0.0978329	0.220839	-0.335	0.531	0.657762
imm_15_77018258	rs10152892	15:79231203	C	A	0.282609	-0.0696618	0.157408	-0.378	0.239	0.658087
rs9947399	rs9947399	18:56271544	G	A	0.472826	-0.0614858	0.139399	-0.335	0.212	0.659156
imm_10_80715286	rs1250568	10:81045280	C	T	0.23913	-0.0705211	0.164895	-0.394	0.253	0.668888
imm_6_138012651	rs35858108	6:137970958	T	C	0.434783	0.0615791	0.144556	-0.222	0.345	0.670117
rs7690934	rs7690934	4:109025865	T	C	0.434783	-0.0568479	0.137598	-0.327	0.213	0.679501
rs7665090	rs7665090	4:103551603	G	A	0.461957	-0.0539013	0.133169	-0.315	0.207	0.685655
imm_5_141519523	rs249677	5:141539339	C	A	0.304348	0.065403	0.161771	-0.252	0.382	0.685996
rs7216796	rs7216796	17:43392208	G	A	0.282609	0.0580617	0.154372	-0.245	0.361	0.706831
imm_7_26981513	rs706015	7:27014988	G	T	0.157609	0.0760167	0.204499	-0.325	0.477	0.7101
rs12373588	rs12373588	2:112466265	G	T	0.423913	0.0508975	0.139329	-0.222	0.324	0.714883
rs3761959	rs3761959	1:157669278	T	C	0.342391	0.0515191	0.1444	-0.232	0.335	0.721255
imm_17_35223675	rs9909593	17:37970149	A	G	0.48913	-0.0477197	0.136922	-0.316	0.221	0.727452
X1kg_1_93201835	rs10747454	1:93429247	T	G	0.146739	-0.0680138	0.212732	-0.485	0.349	0.749184
rs4609871	rs4609871	16:29932064	C	T	0.461957	0.0456173	0.143178	-0.235	0.326	0.750025
rs793108	rs793108	10:31415106	T	C	0.353261	0.0435118	0.140805	-0.232	0.319	0.757305
rs4728142	rs4728142	7:128573967	G	A	0.48913	-0.0412622	0.138053	-0.312	0.229	0.765026
rs2445610	rs2445610	8:128197088	G	A	0.336957	0.0437791	0.147409	-0.245	0.333	0.766473
imm_1_190807644	rs1323292	1:192541021	G	A	0.141304	-0.0626543	0.21198	-0.478	0.353	0.767561
X1kg_2_43209994	rs17030410	2:43356490	G	T	0.277174	0.0470688	0.162342	-0.271	0.365	0.771865
rs17066096	rs17066096	6:137452908	G	A	0.36413	0.0396769	0.144537	-0.244	0.323	0.783693
imm_6_128323722	rs802725	6:128282029	G	T	0.266304	-0.037743	0.144835	-0.322	0.246	0.794407
rs2248359	rs2248359	20:52791518	T	C	0.315217	0.0394407	0.159127	-0.272	0.351	0.804245
imm_3_120711198	rs9843355	3:119228508	A	G	0.179348	-0.0420539	0.172992	-0.381	0.297	0.80793
chr19_18146944	rs11554159	19:18285944	A	G	0.326087	-0.0363845	0.152581	-0.335	0.263	0.811524
imm_12_9724895	rs3764021	12:9833628	T	C	0.418478	-0.0337468	0.156204	-0.34	0.272	0.828954
imm_7_50304754	rs28625973	7:50334208	G	A	0.391304	0.0254567	0.133212	-0.236	0.287	0.848448
imm_12_56448352	rs10877012	12:58162085	T	G	0.228261	0.0327982	0.173674	-0.308	0.373	0.850211
rs756699	rs756699	5:133446575	C	T	0.130435	0.040245	0.215933	-0.383	0.463	0.852149
rs6072343	rs6072343	20:39968188	A	G	0.11413	-0.0440705	0.242075	-0.519	0.43	0.855541
imm_2_204319440	rs6435203	2:204611195	G	A	0.396739	0.025065	0.149669	-0.268	0.318	0.867
rs7923837	rs7923837	10:94481917	A	G	0.429348	0.0238674	0.148237	-0.267	0.314	0.872087
rs2283792	rs2283792	22:22131125	T	G	0.315217	0.023397	0.159556	-0.289	0.336	0.883417
rs4743150	rs4743150	9:100740124	T	C	0.217391	0.0224054	0.168521	-0.308	0.353	0.894231
rs2413436	rs2413436	22:37312561	A	G	0.298913	-0.0178625	0.155887	-0.323	0.288	0.908773
rs9282641	rs9282641	3:121796768	A	G	0.103261	-0.0234829	0.229076	-0.472	0.426	0.918351
imm_2_68461451	rs3816281	2:68607947	T	G	0.298913	0.0146257	0.147915	-0.275	0.305	0.921234
rs11079784	rs11079784	17:45702280	T	C	0.402174	0.0115906	0.143472	-0.27	0.293	0.935612
rs9913257	rs9913257	17:73320893	C	T	0.418478	0.00754424	0.157848	-0.302	0.317	0.96188
rs12086448	rs12086448	1:160393905	G	A	0.434783	0.00647028	0.13949	-0.267	0.28	0.963003
rs921911	rs921911	7:50241812	G	A	0.179348	0.00723189	0.18541	-0.356	0.371	0.968887
imm_2_191697601	rs6738544	2:191989356	A	C	0.451087	0.00509245	0.158604	-0.306	0.316	0.974386
imm_3_161173806	rs1014486	3:159691112	C	T	0.494565	-0.00327378	0.138	-0.274	0.267	0.981074
imm_5_55476487	rs71624119	5:55440730	A	G	0.222826	0.00170663	0.18302	-0.357	0.36	0.99256
rs9321490	rs9321490	6:135494875	C	T	0.23913	-0.000781605	0.16751	-0.329	0.328	0.996277

## Sheet: C9_multivariable
Multivariable SNPs-C9 plasma levels Model
Parameter	Effect Allele	Reference Allele	MAF	Estimate	SE	95% LCL	95% UCL	p-value
(Intercept)				-1.51574	0.313028	-2.129	-0.902	1.28415e-06
Sex				0.309905	0.163915	-0.011	0.631	0.0586713
Age				0.018627	0.004407	0.01	0.027	2.3748e-05
rs2104286	C	T	0.190217	0.606235	0.151078	0.31	0.902	6.00229e-05
rs1610555	T	G	0.315217	0.315158	0.120456	0.079	0.551	0.00888684
rs17470892	C	T	0.353261	-0.282135	0.131852	-0.541	-0.024	0.0323724
rs6032662	C	T	0.391304	-0.271748	0.112543	-0.492	-0.051	0.0157517
rs12460421	A	G	0.48913	-0.290697	0.125141	-0.536	-0.045	0.0201813

## Sheet: CYP24A1_univariate
Univariate SNP-CYP24A1 plasma levels Models
ImmunoChip SNP	SNP	Position	Effect Allele	Reference Allele	MAF	Estimate	SE	95% LCL	95% UCL	p-value
rs1870071	rs1870071	19:16505106	C	T	0.211957	0.675804	0.177197	0.328	1.023	0.000136819
imm_5_35893461	rs11567694	5:35857704	G	A	0.228261	0.599707	0.189145	0.229	0.97	0.00152113
imm_12_6321206	rs767455	12:6450945	T	C	0.478261	0.359866	0.141097	0.083	0.636	0.0107574
rs7196953	rs7196953	16:79649394	A	G	0.391304	-0.444035	0.178446	-0.794	-0.094	0.0128341
X1kg_1_93201835	rs10747454	1:93429247	T	G	0.146739	0.527646	0.220718	0.095	0.96	0.0168212
imm_17_37749689	rs17886724	17:40496163	G	A	0.353261	-0.338268	0.142786	-0.618	-0.058	0.0178337
X1kg_1_92932826	rs11577426	1:93160238	T	C	0.288043	-0.346517	0.14967	-0.64	-0.053	0.0206022
imm_10_64191835	rs224032	10:64521829	G	A	0.461957	-0.287646	0.148318	-0.578	0.003	0.052454
rs7665090	rs7665090	4:103551603	G	A	0.461957	-0.261367	0.14367	-0.543	0.02	0.0688792
imm_5_55476487	rs71624119	5:55440730	A	G	0.222826	0.327809	0.192437	-0.049	0.705	0.0884827
rs4609871	rs4609871	16:29932064	C	T	0.461957	-0.257658	0.152848	-0.557	0.042	0.0918514
rs12460421	rs12460421	19:10981352	A	G	0.48913	0.265392	0.160515	-0.049	0.58	0.0982537
imm_8_129268067	rs16902700	8:129198885	A	G	0.179348	0.320661	0.209049	-0.089	0.73	0.125052
rs12086448	rs12086448	1:160393905	G	A	0.434783	0.212659	0.143024	-0.068	0.493	0.137048
X1kg_1_101066624	rs12132283	1:101294036	C	A	0.271739	-0.223104	0.16122	-0.539	0.093	0.166405
imm_2_65451175	rs11673987	2:65597671	G	A	0.288043	-0.251513	0.182692	-0.61	0.107	0.168604
rs2413436	rs2413436	22:37312561	A	G	0.298913	0.224781	0.165323	-0.099	0.549	0.173942
imm_3_120711198	rs9843355	3:119228508	A	G	0.179348	-0.242441	0.182954	-0.601	0.116	0.185121
rs9846396	rs9846396	3:141140968	T	C	0.320652	-0.212913	0.161391	-0.529	0.103	0.187091
imm_2_230830073	rs35540610	2:231121829	C	T	0.23913	-0.259639	0.19809	-0.648	0.129	0.189955
rs10936599	rs10936599	3:169492101	T	C	0.282609	0.215549	0.165269	-0.108	0.539	0.192153
rs2445610	rs2445610	8:128197088	G	A	0.336957	0.203503	0.157269	-0.105	0.512	0.19567
rs1534422	rs1534422	2:12640741	G	A	0.342391	-0.209391	0.162806	-0.528	0.11	0.198394
rs879036	rs879036	6:36349890	T	C	0.108696	0.300066	0.236683	-0.164	0.764	0.204871
rs793108	rs793108	10:31415106	T	C	0.353261	0.187009	0.150543	-0.108	0.482	0.214153
imm_1_199142520	rs59655222	1:200875897	C	T	0.195652	-0.235286	0.195095	-0.618	0.147	0.227814
rs921911	rs921911	7:50241812	G	A	0.179348	-0.230422	0.193922	-0.611	0.15	0.234747
imm_6_91033489	rs72928038	6:90976768	A	G	0.228261	-0.203324	0.176695	-0.55	0.143	0.249852
rs2639453	rs2639453	1:11982544	T	C	0.179348	-0.238499	0.210363	-0.651	0.174	0.2569
rs962052	rs962052	2:151644203	C	T	0.38587	-0.181385	0.160483	-0.496	0.133	0.258374
rs4728142	rs4728142	7:128573967	G	A	0.48913	-0.160153	0.145746	-0.446	0.126	0.271834
imm_6_138012651	rs35858108	6:137970958	T	C	0.434783	0.167994	0.154126	-0.134	0.47	0.275724
imm_2_61029577	rs2278300	2:61176073	T	G	0.211957	-0.203189	0.196506	-0.588	0.182	0.301132
imm_1_158987178	rs3766374	1:160720554	A	G	0.211957	-0.200415	0.193903	-0.58	0.18	0.301329
imm_6_159394612	rs212397	6:159474624	C	A	0.266304	0.169286	0.165493	-0.155	0.494	0.306345
rs10271373	rs10271373	7:138729795	A	C	0.391304	-0.157134	0.154171	-0.459	0.145	0.308099
rs4410871	rs4410871	8:128815029	T	C	0.255435	0.172762	0.169866	-0.16	0.506	0.30913
imm_20_44167717	rs6032662	20:44734310	C	T	0.391304	-0.135176	0.140247	-0.41	0.14	0.335125
rs137956	rs137956	22:40293463	C	T	0.396739	-0.129111	0.137534	-0.399	0.14	0.347857
X1kg_3_28047090	rs438613	3:28072086	C	T	0.418478	0.137887	0.149117	-0.154	0.43	0.355127
rs12206850	rs12206850	6:135797808	C	T	0.413043	-0.138138	0.14973	-0.432	0.155	0.356226
X1kg_13_98884260	rs4772201	13:100086259	G	A	0.108696	0.229028	0.25619	-0.273	0.731	0.371335
rs7216796	rs7216796	17:43392208	G	A	0.282609	-0.148926	0.166998	-0.476	0.178	0.372509
imm_20_47868815	rs719219	20:48435408	G	A	0.467391	0.138023	0.155147	-0.166	0.442	0.373667
rs17119	rs17119	6:14719496	G	A	0.380435	-0.149139	0.168184	-0.479	0.181	0.375208
rs694739	rs694739	11:64097233	G	A	0.222826	-0.183876	0.209735	-0.595	0.227	0.380646
X1kg_1_101084250	rs11587215	1:101311662	A	G	0.211957	0.158112	0.185367	-0.205	0.521	0.393676
rs108990	rs108990	16:1065433	C	T	0.163043	-0.186916	0.220664	-0.619	0.246	0.396962
rs541503	rs541503	1:120208297	C	T	0.293478	-0.137685	0.163684	-0.459	0.183	0.400253
imm_2_68461451	rs3816281	2:68607947	T	G	0.298913	-0.130714	0.155712	-0.436	0.174	0.401211
imm_2_191697601	rs6738544	2:191989356	A	C	0.451087	0.140448	0.168439	-0.19	0.471	0.404381
imm_12_122051141	rs883263	12:123485188	A	G	0.157609	-0.164771	0.201803	-0.56	0.231	0.414217
rs2726518	rs2726518	4:106173199	A	C	0.413043	0.136275	0.172718	-0.202	0.475	0.430112
imm_3_32954092	rs6550177	3:32979088	C	T	0.467391	0.116756	0.149293	-0.176	0.409	0.434177
imm_2_204319440	rs6435203	2:204611195	G	A	0.396739	0.124025	0.161023	-0.192	0.44	0.441162
imm_12_9724895	rs3764021	12:9833628	T	C	0.418478	0.127188	0.168938	-0.204	0.458	0.451529
rs4821544	rs4821544	22:37258503	C	T	0.380435	-0.114254	0.153122	-0.414	0.186	0.455569
imm_10_6139051	rs2104286	10:6099045	C	T	0.190217	0.14064	0.19287	-0.237	0.519	0.465883
rs8107548	rs8107548	19:49870643	C	T	0.331522	0.117912	0.163055	-0.202	0.438	0.469592
rs17066096	rs17066096	6:137452908	G	A	0.36413	0.111589	0.154991	-0.192	0.415	0.471543
rs9282641	rs9282641	3:121796768	A	G	0.103261	0.174423	0.24379	-0.303	0.652	0.474321
rs4468527	rs4468527	14:52325131	A	G	0.201087	-0.124476	0.193272	-0.503	0.254	0.519546
imm_7_28108711	rs10245867	7:28142186	T	G	0.342391	-0.091506	0.153335	-0.392	0.209	0.550659
imm_5_158692478	rs2546890	5:158759900	G	A	0.429348	-0.0903923	0.154311	-0.393	0.212	0.558023
rs8070345	rs8070345	17:57816757	C	T	0.461957	0.0852166	0.145642	-0.2	0.371	0.558475
X1kg_3_18684526	rs12106877	3:18709522	C	T	0.277174	-0.105959	0.198172	-0.494	0.282	0.592871
rs3761959	rs3761959	1:157669278	T	C	0.342391	0.0819782	0.156212	-0.224	0.388	0.599731
imm_11_118068591	rs585039	11:118563381	A	C	0.23913	0.0920094	0.175573	-0.252	0.436	0.600241
rs9947399	rs9947399	18:56271544	G	A	0.472826	0.0774539	0.149031	-0.215	0.37	0.60326
imm_11_60591619	rs506616	11:60835043	T	G	0.282609	-0.0863493	0.171261	-0.422	0.249	0.614123
rs7690934	rs7690934	4:109025865	T	C	0.434783	0.0747077	0.149659	-0.219	0.368	0.617647
rs2255214	rs2255214	3:121770539	G	T	0.407609	-0.0785347	0.163458	-0.399	0.242	0.630902
rs4743150	rs4743150	9:100740124	T	C	0.217391	0.0850968	0.178321	-0.264	0.435	0.633212
rs2364482	rs2364482	12:6502131	G	T	0.391304	0.0693625	0.145499	-0.216	0.355	0.63356
rs3007421	rs3007421	1:6530189	A	G	0.125	0.107854	0.235663	-0.354	0.57	0.647196
imm_12_110368991	rs3184504	12:111884608	C	T	0.418478	-0.0703414	0.157888	-0.38	0.239	0.655947
rs2082881	rs2082881	2:25038268	G	A	0.244565	-0.0748456	0.171226	-0.41	0.261	0.662028
imm_18_65694127	rs1610555	18:67543147	T	G	0.315217	0.0715764	0.164639	-0.251	0.394	0.663745
X1kg_2_43209994	rs17030410	2:43356490	G	T	0.277174	0.0715544	0.172806	-0.267	0.41	0.678821
rs17470892	rs17470892	4:48143201	C	T	0.326087	0.0693639	0.171207	-0.266	0.405	0.68537
rs12695416	rs12695416	3:121551570	A	G	0.478261	-0.0662614	0.165665	-0.391	0.258	0.689177
rs233100	rs233100	1:85772009	A	G	0.472826	-0.063419	0.159387	-0.376	0.249	0.690709
imm_11_127916046	rs3809006	11:128410836	C	T	0.461957	-0.0626935	0.157773	-0.372	0.247	0.691098
imm_1_2515525	rs3748817	1:2525665	C	T	0.244565	-0.0730013	0.189084	-0.444	0.298	0.699439
X1kg_8_79720399	rs6999228	8:79557844	A	G	0.5	-0.056563	0.149015	-0.349	0.236	0.704257
rs7923837	rs7923837	10:94481917	A	G	0.429348	0.0587022	0.156944	-0.249	0.366	0.70838
rs9321490	rs9321490	6:135494875	C	T	0.23913	0.0638697	0.179556	-0.288	0.416	0.722059
imm_5_40473602	rs9292776	5:40437845	A	G	0.380435	0.0509088	0.151489	-0.246	0.348	0.736829
imm_14_68335317	rs8022092	14:69265564	C	A	0.36413	0.0436368	0.142764	-0.236	0.323	0.759866
rs12373588	rs12373588	2:112466265	G	T	0.423913	0.0444745	0.14951	-0.249	0.338	0.76611
imm_10_80715286	rs1250568	10:81045280	C	T	0.23913	0.0524752	0.177201	-0.295	0.4	0.767127
rs4409785	rs4409785	11:95311422	C	T	0.11413	-0.0675151	0.233263	-0.525	0.39	0.772247
imm_11_118248496	rs12365699	11:118743286	A	G	0.25	-0.0452646	0.163697	-0.366	0.276	0.782153
imm_17_35223675	rs9909593	17:37970149	A	G	0.48913	0.0411345	0.149807	-0.252	0.335	0.783636
rs11079784	rs11079784	17:45702280	T	C	0.402174	0.0413605	0.154251	-0.261	0.344	0.788593
chr19_18146944	rs11554159	19:18285944	A	G	0.326087	-0.0426647	0.162673	-0.362	0.276	0.793111
rs719316	rs719316	6:16672760	C	T	0.445652	-0.0387742	0.158315	-0.349	0.272	0.806519
rs9913257	rs9913257	17:73320893	C	T	0.418478	0.0350842	0.172088	-0.302	0.372	0.838453
rs2283792	rs2283792	22:22131125	T	G	0.315217	-0.0321633	0.168897	-0.363	0.299	0.848971
imm_16_11351374	rs36090551	16:11443873	T	G	0.331522	0.0276603	0.149291	-0.265	0.32	0.853011
imm_7_26981513	rs706015	7:27014988	G	T	0.157609	-0.0375456	0.216712	-0.462	0.387	0.862454
imm_3_161173806	rs1014486	3:159691112	C	T	0.494565	0.0248966	0.147925	-0.265	0.315	0.866343
imm_5_141519523	rs249677	5:141539339	C	A	0.304348	-0.028677	0.171277	-0.364	0.307	0.867031
rs6072343	rs6072343	20:39968188	A	G	0.11413	-0.0393535	0.254909	-0.539	0.46	0.877308
X1kg_7_37348990	rs60600003	7:37382465	G	T	0.179348	-0.0273825	0.19351	-0.407	0.352	0.887471
imm_15_77018258	rs10152892	15:79231203	C	A	0.282609	-0.0216914	0.169679	-0.354	0.311	0.898278
imm_12_56448352	rs10877012	12:58162085	T	G	0.228261	0.0235906	0.184763	-0.339	0.386	0.898402
imm_7_50304754	rs28625973	7:50334208	G	A	0.391304	-0.0138997	0.141561	-0.291	0.264	0.921782
imm_1_190807644	rs1323292	1:192541021	G	A	0.141304	-0.0224034	0.22851	-0.47	0.425	0.9219
rs35716097	rs35716097	5:176806636	T	C	0.336957	0.0156255	0.164858	-0.307	0.339	0.924489
imm_5_40459805	rs11740512	5:40424048	C	A	0.13587	-0.0202267	0.233752	-0.478	0.438	0.931045
imm_11_118253023	rs6589706	11:118747813	A	G	0.375	-0.0108018	0.151093	-0.307	0.285	0.943007
imm_19_10438843	rs1051738	19:10577843	A	C	0.168478	-0.0120684	0.189207	-0.383	0.359	0.949142
X1kg_3_27766618	rs12330493	3:27791614	T	G	0.467391	-0.0093648	0.150452	-0.304	0.286	0.950368
rs756699	rs756699	5:133446575	C	T	0.130435	-0.0142284	0.232222	-0.469	0.441	0.951144
rs12708716	rs12708716	16:11179873	G	A	0.48913	0.00399491	0.143646	-0.278	0.286	0.977813
rs1077667	rs1077667	19:6668972	T	C	0.11413	0.00565262	0.240194	-0.465	0.476	0.981225
rs2248359	rs2248359	20:52791518	T	C	0.315217	-0.00372711	0.17232	-0.341	0.334	0.982744
imm_6_128323722	rs802725	6:128282029	G	T	0.266304	0.00209112	0.153801	-0.299	0.304	0.989152

## Sheet: CYP24A1_multivariable
Multivariable SNPs-CYP24A1 plasma levels Model
Parameter	Effect Allele	Reference Allele	MAF	Estimate	SE	95% LCL	95% UCL	p-value
(Intercept)				0.111429	0.341135	-0.557	0.78	0.743939
Sex				0.029326	0.177231	-0.318	0.377	0.868576
Age				-0.001137	0.004225	-0.009	0.007	0.787915
rs1870071	C	T	0.211957	0.642336	0.160011	0.329	0.956	5.96175e-05
rs11567694	G	A	0.228261	0.554311	0.166903	0.227	0.881	0.000896466
rs7665090	G	A	0.461957	-0.354677	0.124591	-0.599	-0.11	0.0044172
rs7196953	A	G	0.391304	-0.378738	0.157808	-0.688	-0.069	0.0163955

## Sheet: SST_univariate
Univariate SNP-SST plasma levels Models
ImmunoChip SNP	SNP	Position	Effect Allele	Reference Allele	MAF	Estimate	SE	95% LCL	95% UCL	p-value
rs2413436	rs2413436	22:37312561	A	G	0.298913	-0.331255	0.156444	-0.638	-0.025	0.0342252
imm_7_50304754	rs28625973	7:50334208	G	A	0.391304	0.279547	0.134631	0.016	0.543	0.0378566
rs4468527	rs4468527	14:52325131	A	G	0.201087	-0.371997	0.18185	-0.728	-0.016	0.0407928
rs7216796	rs7216796	17:43392208	G	A	0.282609	-0.297932	0.152405	-0.597	0.001	0.0505977
rs6072343	rs6072343	20:39968188	A	G	0.11413	0.441172	0.245708	-0.04	0.923	0.0725719
rs2283792	rs2283792	22:22131125	T	G	0.315217	-0.277907	0.16331	-0.598	0.042	0.0888093
rs4743150	rs4743150	9:100740124	T	C	0.217391	-0.282264	0.173161	-0.622	0.057	0.103088
rs4409785	rs4409785	11:95311422	C	T	0.11413	-0.362861	0.228324	-0.81	0.085	0.112007
rs756699	rs756699	5:133446575	C	T	0.130435	0.342803	0.218141	-0.085	0.77	0.116072
rs10936599	rs10936599	3:169492101	T	C	0.282609	-0.241585	0.16164	-0.558	0.075	0.135023
imm_20_44167717	rs6032662	20:44734310	C	T	0.391304	-0.19686	0.133692	-0.459	0.065	0.140888
imm_1_2515525	rs3748817	1:2525665	C	T	0.244565	0.258867	0.180316	-0.095	0.612	0.151108
rs9282641	rs9282641	3:121796768	A	G	0.103261	0.332119	0.232932	-0.124	0.789	0.153921
imm_1_158987178	rs3766374	1:160720554	A	G	0.211957	-0.255836	0.183702	-0.616	0.104	0.163719
imm_6_91033489	rs72928038	6:90976768	A	G	0.228261	-0.238872	0.17219	-0.576	0.099	0.165363
imm_10_64191835	rs224032	10:64521829	G	A	0.461957	-0.195357	0.141214	-0.472	0.081	0.166539
imm_11_118068591	rs585039	11:118563381	A	C	0.23913	0.218956	0.168904	-0.112	0.55	0.194859
imm_6_128323722	rs802725	6:128282029	G	T	0.266304	-0.189539	0.148706	-0.481	0.102	0.202455
X1kg_1_93201835	rs10747454	1:93429247	T	G	0.146739	-0.272372	0.21406	-0.692	0.147	0.203228
rs2082881	rs2082881	2:25038268	G	A	0.244565	0.199578	0.16449	-0.123	0.522	0.225011
imm_20_47868815	rs719219	20:48435408	G	A	0.467391	-0.186347	0.153847	-0.488	0.115	0.225801
imm_5_35893461	rs11567694	5:35857704	G	A	0.228261	0.230529	0.191244	-0.144	0.605	0.228043
rs137956	rs137956	22:40293463	C	T	0.396739	0.151824	0.127159	-0.097	0.401	0.232489
rs9321490	rs9321490	6:135494875	C	T	0.23913	0.194242	0.162985	-0.125	0.514	0.233347
X1kg_13_98884260	rs4772201	13:100086259	G	A	0.108696	-0.288842	0.243832	-0.767	0.189	0.236179
imm_10_80715286	rs1250568	10:81045280	C	T	0.23913	0.198973	0.168991	-0.132	0.53	0.23903
rs4609871	rs4609871	16:29932064	C	T	0.461957	-0.168769	0.144415	-0.452	0.114	0.242548
rs17470892	rs17470892	4:48143201	C	T	0.326087	0.184292	0.159437	-0.128	0.497	0.247726
imm_6_159394612	rs212397	6:159474624	C	A	0.266304	0.181071	0.163174	-0.139	0.501	0.267136
imm_17_37749689	rs17886724	17:40496163	G	A	0.353261	-0.147225	0.135885	-0.414	0.119	0.278605
rs7923837	rs7923837	10:94481917	A	G	0.429348	-0.164451	0.15227	-0.463	0.134	0.280143
rs11079784	rs11079784	17:45702280	T	C	0.402174	0.157227	0.146215	-0.129	0.444	0.282235
rs17119	rs17119	6:14719496	G	A	0.380435	-0.171023	0.159485	-0.484	0.142	0.283563
imm_7_28108711	rs10245867	7:28142186	T	G	0.342391	-0.157879	0.149409	-0.451	0.135	0.290653
X1kg_3_28047090	rs438613	3:28072086	C	T	0.418478	-0.150639	0.144874	-0.435	0.133	0.298437
rs2255214	rs2255214	3:121770539	G	T	0.407609	-0.162903	0.157607	-0.472	0.146	0.301322
rs4728142	rs4728142	7:128573967	G	A	0.48913	-0.144818	0.140608	-0.42	0.131	0.303037
imm_1_190807644	rs1323292	1:192541021	G	A	0.141304	0.216513	0.215321	-0.206	0.639	0.314639
imm_12_9724895	rs3764021	12:9833628	T	C	0.418478	-0.151493	0.158864	-0.463	0.16	0.340286
rs2726518	rs2726518	4:106173199	A	C	0.413043	-0.155016	0.164508	-0.477	0.167	0.346038
rs12460421	rs12460421	19:10981352	A	G	0.48913	-0.136131	0.146344	-0.423	0.151	0.352263
rs2445610	rs2445610	8:128197088	G	A	0.336957	-0.139039	0.150191	-0.433	0.155	0.354577
rs12373588	rs12373588	2:112466265	G	T	0.423913	-0.127632	0.142911	-0.408	0.152	0.371809
rs2639453	rs2639453	1:11982544	T	C	0.179348	-0.173374	0.196875	-0.559	0.213	0.378517
rs3007421	rs3007421	1:6530189	A	G	0.125	0.178715	0.203372	-0.22	0.577	0.379533
X1kg_3_18684526	rs12106877	3:18709522	C	T	0.277174	0.160511	0.195269	-0.222	0.543	0.411076
imm_8_129268067	rs16902700	8:129198885	A	G	0.179348	0.158731	0.202136	-0.237	0.555	0.432296
rs9913257	rs9913257	17:73320893	C	T	0.418478	0.121387	0.158046	-0.188	0.431	0.442457
rs1077667	rs1077667	19:6668972	T	C	0.11413	-0.172926	0.227239	-0.618	0.272	0.446666
rs1534422	rs1534422	2:12640741	G	A	0.342391	0.113165	0.1537	-0.188	0.414	0.461564
imm_12_56448352	rs10877012	12:58162085	T	G	0.228261	0.130982	0.179068	-0.22	0.482	0.464495
rs7690934	rs7690934	4:109025865	T	C	0.434783	0.0996763	0.138532	-0.172	0.371	0.47182
imm_11_60591619	rs506616	11:60835043	T	G	0.282609	0.116341	0.164798	-0.207	0.439	0.480212
rs7665090	rs7665090	4:103551603	G	A	0.461957	-0.0913696	0.135251	-0.356	0.174	0.499322
imm_15_77018258	rs10152892	15:79231203	C	A	0.282609	0.104245	0.160613	-0.211	0.419	0.516309
rs9846396	rs9846396	3:141140968	T	C	0.320652	-0.101035	0.156549	-0.408	0.206	0.518676
rs108990	rs108990	16:1065433	C	T	0.163043	0.130143	0.208896	-0.279	0.54	0.533284
imm_1_199142520	rs59655222	1:200875897	C	T	0.195652	-0.118126	0.194055	-0.498	0.262	0.542707
rs4410871	rs4410871	8:128815029	T	C	0.255435	0.0982966	0.165944	-0.227	0.424	0.553617
imm_3_120711198	rs9843355	3:119228508	A	G	0.179348	-0.103522	0.177201	-0.451	0.244	0.559081
imm_11_118248496	rs12365699	11:118743286	A	G	0.25	-0.0860133	0.156509	-0.393	0.221	0.582611
imm_5_40459805	rs11740512	5:40424048	C	A	0.13587	-0.119901	0.228177	-0.567	0.327	0.599255
imm_5_40473602	rs9292776	5:40437845	A	G	0.380435	-0.0723302	0.141445	-0.35	0.205	0.609094
X1kg_8_79720399	rs6999228	8:79557844	A	G	0.5	-0.072878	0.14297	-0.353	0.207	0.610231
rs12708716	rs12708716	16:11179873	G	A	0.48913	0.0671134	0.133576	-0.195	0.329	0.61536
imm_3_32954092	rs6550177	3:32979088	C	T	0.467391	0.070941	0.144673	-0.213	0.354	0.623882
imm_12_122051141	rs883263	12:123485188	A	G	0.157609	-0.0929347	0.191704	-0.469	0.283	0.627831
imm_18_65694127	rs1610555	18:67543147	T	G	0.315217	-0.0699668	0.147062	-0.358	0.218	0.634243
rs1870071	rs1870071	19:16505106	C	T	0.211957	-0.0863532	0.183905	-0.447	0.274	0.638673
imm_12_6321206	rs767455	12:6450945	T	C	0.478261	0.0647488	0.141238	-0.212	0.342	0.646638
imm_17_35223675	rs9909593	17:37970149	A	G	0.48913	-0.0607	0.137473	-0.33	0.209	0.658821
rs7196953	rs7196953	16:79649394	A	G	0.391304	0.0737239	0.174368	-0.268	0.415	0.672436
rs9947399	rs9947399	18:56271544	G	A	0.472826	0.0553542	0.142443	-0.224	0.335	0.697567
imm_12_110368991	rs3184504	12:111884608	C	T	0.418478	-0.0578349	0.152699	-0.357	0.241	0.704873
rs793108	rs793108	10:31415106	T	C	0.353261	0.0539641	0.143267	-0.227	0.335	0.70642
imm_3_161173806	rs1014486	3:159691112	C	T	0.494565	0.050041	0.141111	-0.227	0.327	0.722874
X1kg_2_43209994	rs17030410	2:43356490	G	T	0.277174	-0.0574824	0.167983	-0.387	0.272	0.732206
imm_2_65451175	rs11673987	2:65597671	G	A	0.288043	-0.0581539	0.170534	-0.392	0.276	0.733096
rs2364482	rs2364482	12:6502131	G	T	0.391304	0.0415817	0.138265	-0.229	0.313	0.763613
rs10271373	rs10271373	7:138729795	A	C	0.391304	0.0451933	0.151366	-0.251	0.342	0.765268
rs12206850	rs12206850	6:135797808	C	T	0.413043	-0.0412865	0.140785	-0.317	0.235	0.769325
X1kg_1_101084250	rs11587215	1:101311662	A	G	0.211957	0.0500409	0.171028	-0.285	0.385	0.769836
rs3761959	rs3761959	1:157669278	T	C	0.342391	0.0420133	0.146891	-0.246	0.33	0.774865
imm_2_230830073	rs35540610	2:231121829	C	T	0.23913	-0.0519273	0.191617	-0.427	0.324	0.786395
rs879036	rs879036	6:36349890	T	C	0.108696	0.0620494	0.230369	-0.389	0.514	0.787662
imm_5_158692478	rs2546890	5:158759900	G	A	0.429348	-0.0363134	0.141586	-0.314	0.241	0.797583
imm_2_204319440	rs6435203	2:204611195	G	A	0.396739	0.0379896	0.152254	-0.26	0.336	0.802962
rs962052	rs962052	2:151644203	C	T	0.38587	-0.0382214	0.153753	-0.34	0.263	0.803679
X1kg_1_92932826	rs11577426	1:93160238	T	C	0.288043	-0.0333813	0.149061	-0.326	0.259	0.822801
X1kg_1_101066624	rs12132283	1:101294036	C	A	0.271739	0.0325034	0.152405	-0.266	0.331	0.831117
imm_2_61029577	rs2278300	2:61176073	T	G	0.211957	0.0404304	0.192374	-0.337	0.417	0.833538
imm_14_68335317	rs8022092	14:69265564	C	A	0.36413	-0.0275385	0.134098	-0.29	0.235	0.837289
chr19_18146944	rs11554159	19:18285944	A	G	0.326087	0.0299203	0.155314	-0.274	0.334	0.847238
imm_11_127916046	rs3809006	11:128410836	C	T	0.461957	0.0283336	0.156335	-0.278	0.335	0.856182
imm_11_118253023	rs6589706	11:118747813	A	G	0.375	-0.0248857	0.140904	-0.301	0.251	0.859811
rs12086448	rs12086448	1:160393905	G	A	0.434783	-0.0257342	0.146339	-0.313	0.261	0.860409
rs541503	rs541503	1:120208297	C	T	0.293478	0.025098	0.158137	-0.285	0.335	0.873897
imm_5_55476487	rs71624119	5:55440730	A	G	0.222826	0.0267938	0.18923	-0.344	0.398	0.887401
rs12695416	rs12695416	3:121551570	A	G	0.478261	0.0178598	0.158672	-0.293	0.329	0.910381
imm_6_138012651	rs35858108	6:137970958	T	C	0.434783	-0.0165585	0.147729	-0.306	0.273	0.910755
rs921911	rs921911	7:50241812	G	A	0.179348	-0.020123	0.194146	-0.401	0.36	0.917448
imm_2_191697601	rs6738544	2:191989356	A	C	0.451087	0.0164492	0.163568	-0.304	0.337	0.919896
imm_19_10438843	rs1051738	19:10577843	A	C	0.168478	-0.0181487	0.182543	-0.376	0.34	0.920803
imm_10_6139051	rs2104286	10:6099045	C	T	0.190217	-0.0184397	0.185999	-0.383	0.346	0.921029
imm_7_26981513	rs706015	7:27014988	G	T	0.157609	-0.0200798	0.20966	-0.431	0.391	0.923701
rs719316	rs719316	6:16672760	C	T	0.445652	0.0136213	0.148978	-0.278	0.306	0.92715
rs8107548	rs8107548	19:49870643	C	T	0.331522	0.0135222	0.15616	-0.293	0.32	0.930996
rs35716097	rs35716097	5:176806636	T	C	0.336957	-0.0071192	0.154259	-0.309	0.295	0.96319
rs4821544	rs4821544	22:37258503	C	T	0.380435	0.00682013	0.149367	-0.286	0.3	0.963581
X1kg_7_37348990	rs60600003	7:37382465	G	T	0.179348	0.00842297	0.186062	-0.356	0.373	0.963892
rs2248359	rs2248359	20:52791518	T	C	0.315217	-0.0064996	0.163237	-0.326	0.313	0.968239
imm_5_141519523	rs249677	5:141539339	C	A	0.304348	0.00658676	0.167551	-0.322	0.335	0.968642
X1kg_3_27766618	rs12330493	3:27791614	T	G	0.467391	-0.00573626	0.146172	-0.292	0.281	0.968697
rs694739	rs694739	11:64097233	G	A	0.222826	-0.00578383	0.198381	-0.395	0.383	0.976741
imm_2_68461451	rs3816281	2:68607947	T	G	0.298913	-0.00331646	0.15313	-0.303	0.297	0.982721
imm_16_11351374	rs36090551	16:11443873	T	G	0.331522	-0.00193831	0.142398	-0.281	0.277	0.98914
rs17066096	rs17066096	6:137452908	G	A	0.36413	0.0014243	0.144019	-0.281	0.284	0.992109
rs8070345	rs8070345	17:57816757	C	T	0.461957	-0.00117915	0.140437	-0.276	0.274	0.993301
rs233100	rs233100	1:85772009	A	G	0.472826	-0.000869681	0.14549	-0.286	0.284	0.995231

## Sheet: SST_multivariable
Multivariable SNPs-SST plasma levels Model
Parameter	Effect Allele	Reference Allele	MAF	Estimate	SE	95% LCL	95% UCL	p-value
(Intercept)				1.15413	0.347696	0.473	1.836	0.000902168
Sex				-0.161927	0.196763	-0.548	0.224	0.410532
Age				-0.012624	0.005175	-0.023	-0.002	0.0147149
rs2413436	A	G	0.298913	-0.347681	0.152583	-0.647	-0.049	0.0226883
rs4468527	A	G	0.201087	-0.391638	0.177084	-0.739	-0.045	0.0269942

## Sheet: CP_univariate
Univariate SNP-CP plasma levels Models
ImmunoChip SNP	SNP	Position	Effect Allele	Reference Allele	MAF	Estimate	SE	95% LCL	95% UCL	p-value
rs2082881	rs2082881	2:25038268	G	A	0.244565	0.420141	0.163288	0.1	0.74	0.0100821
imm_5_35893461	rs11567694	5:35857704	G	A	0.228261	0.440238	0.190232	0.067	0.813	0.0206558
rs756699	rs756699	5:133446575	C	T	0.130435	0.486912	0.217874	0.06	0.914	0.0254283
X1kg_8_79720399	rs6999228	8:79557844	A	G	0.5	-0.304136	0.141151	-0.581	-0.027	0.0311862
rs7216796	rs7216796	17:43392208	G	A	0.282609	-0.327041	0.153689	-0.628	-0.026	0.0333424
imm_6_138012651	rs35858108	6:137970958	T	C	0.434783	-0.311165	0.148065	-0.601	-0.021	0.0355934
imm_17_37749689	rs17886724	17:40496163	G	A	0.353261	-0.286487	0.13868	-0.558	-0.015	0.0388462
rs137956	rs137956	22:40293463	C	T	0.396739	0.252988	0.131099	-0.004	0.51	0.0536391
rs6072343	rs6072343	20:39968188	A	G	0.11413	0.456199	0.248443	-0.031	0.943	0.0663235
rs2445610	rs2445610	8:128197088	G	A	0.336957	-0.265725	0.150223	-0.56	0.029	0.0769157
imm_1_158987178	rs3766374	1:160720554	A	G	0.211957	-0.317323	0.185169	-0.68	0.046	0.0865854
imm_20_44167717	rs6032662	20:44734310	C	T	0.391304	-0.217716	0.135117	-0.483	0.047	0.107112
rs12460421	rs12460421	19:10981352	A	G	0.48913	-0.233564	0.146801	-0.521	0.054	0.111605
imm_1_199142520	rs59655222	1:200875897	C	T	0.195652	-0.302669	0.19411	-0.683	0.078	0.118933
imm_6_159394612	rs212397	6:159474624	C	A	0.266304	0.248212	0.164226	-0.074	0.57	0.130686
rs9321490	rs9321490	6:135494875	C	T	0.23913	0.246726	0.164228	-0.075	0.569	0.133009
rs11079784	rs11079784	17:45702280	T	C	0.402174	0.221847	0.148639	-0.069	0.513	0.135563
rs962052	rs962052	2:151644203	C	T	0.38587	-0.227778	0.15492	-0.531	0.076	0.141483
imm_10_6139051	rs2104286	10:6099045	C	T	0.190217	0.247283	0.186482	-0.118	0.613	0.184825
rs719316	rs719316	6:16672760	C	T	0.445652	0.195135	0.149406	-0.098	0.488	0.191528
rs2364482	rs2364482	12:6502131	G	T	0.391304	-0.180987	0.140131	-0.456	0.094	0.196511
rs108990	rs108990	16:1065433	C	T	0.163043	0.267878	0.211707	-0.147	0.683	0.205754
imm_1_2515525	rs3748817	1:2525665	C	T	0.244565	0.231141	0.183204	-0.128	0.59	0.207071
rs4468527	rs4468527	14:52325131	A	G	0.201087	-0.233715	0.189487	-0.605	0.138	0.217422
rs1870071	rs1870071	19:16505106	C	T	0.211957	-0.224909	0.185057	-0.588	0.138	0.224233
imm_7_50304754	rs28625973	7:50334208	G	A	0.391304	0.167946	0.138345	-0.103	0.439	0.224761
rs694739	rs694739	11:64097233	G	A	0.222826	-0.240836	0.199204	-0.631	0.15	0.226667
rs2639453	rs2639453	1:11982544	T	C	0.179348	-0.238889	0.199909	-0.631	0.153	0.23209
rs12373588	rs12373588	2:112466265	G	T	0.423913	-0.165404	0.144245	-0.448	0.117	0.25151
rs9913257	rs9913257	17:73320893	C	T	0.418478	0.185394	0.161703	-0.132	0.502	0.251584
rs4409785	rs4409785	11:95311422	C	T	0.11413	-0.260728	0.232609	-0.717	0.195	0.262337
imm_11_127916046	rs3809006	11:128410836	C	T	0.461957	-0.174575	0.156863	-0.482	0.133	0.265745
imm_11_118068591	rs585039	11:118563381	A	C	0.23913	0.19088	0.171811	-0.146	0.528	0.266573
rs7923837	rs7923837	10:94481917	A	G	0.429348	-0.170457	0.154033	-0.472	0.131	0.268456
imm_19_10438843	rs1051738	19:10577843	A	C	0.168478	-0.199264	0.184399	-0.561	0.162	0.27987
X1kg_7_37348990	rs60600003	7:37382465	G	T	0.179348	-0.201614	0.187432	-0.569	0.166	0.282078
X1kg_3_27766618	rs12330493	3:27791614	T	G	0.467391	-0.156971	0.147088	-0.445	0.131	0.285887
imm_20_47868815	rs719219	20:48435408	G	A	0.467391	-0.159066	0.156185	-0.465	0.147	0.308467
rs4728142	rs4728142	7:128573967	G	A	0.48913	-0.145388	0.142936	-0.426	0.135	0.309079
imm_2_68461451	rs3816281	2:68607947	T	G	0.298913	-0.154069	0.154151	-0.456	0.148	0.317568
imm_5_141519523	rs249677	5:141539339	C	A	0.304348	-0.16304	0.168774	-0.494	0.168	0.334033
imm_8_129268067	rs16902700	8:129198885	A	G	0.179348	0.189203	0.20433	-0.211	0.59	0.354461
imm_3_32954092	rs6550177	3:32979088	C	T	0.467391	0.133772	0.145956	-0.152	0.42	0.359391
imm_2_65451175	rs11673987	2:65597671	G	A	0.288043	0.159128	0.174366	-0.183	0.501	0.361448
imm_7_28108711	rs10245867	7:28142186	T	G	0.342391	-0.131786	0.151574	-0.429	0.165	0.3846
rs17066096	rs17066096	6:137452908	G	A	0.36413	0.123391	0.145198	-0.161	0.408	0.395432
rs12708716	rs12708716	16:11179873	G	A	0.48913	0.114051	0.134861	-0.15	0.378	0.397726
rs233100	rs233100	1:85772009	A	G	0.472826	-0.122598	0.1467	-0.41	0.165	0.403321
rs12086448	rs12086448	1:160393905	G	A	0.434783	0.115326	0.147428	-0.174	0.404	0.434066
X1kg_3_18684526	rs12106877	3:18709522	C	T	0.277174	0.153534	0.197859	-0.234	0.541	0.437762
imm_5_40459805	rs11740512	5:40424048	C	A	0.13587	-0.167551	0.230727	-0.62	0.285	0.467724
imm_5_40473602	rs9292776	5:40437845	A	G	0.380435	0.104036	0.144445	-0.179	0.387	0.471374
rs4410871	rs4410871	8:128815029	T	C	0.255435	0.120649	0.168547	-0.21	0.451	0.474104
X1kg_1_93201835	rs10747454	1:93429247	T	G	0.146739	-0.152281	0.221244	-0.586	0.281	0.491267
X1kg_3_28047090	rs438613	3:28072086	C	T	0.418478	-0.0939381	0.147241	-0.383	0.195	0.523482
rs35716097	rs35716097	5:176806636	T	C	0.336957	-0.0987154	0.155796	-0.404	0.207	0.52633
imm_12_6321206	rs767455	12:6450945	T	C	0.478261	0.0890193	0.143162	-0.192	0.37	0.534067
rs8070345	rs8070345	17:57816757	C	T	0.461957	0.0849698	0.142055	-0.193	0.363	0.549741
rs4743150	rs4743150	9:100740124	T	C	0.217391	-0.104782	0.177427	-0.453	0.243	0.554812
imm_15_77018258	rs10152892	15:79231203	C	A	0.282609	0.0953201	0.163384	-0.225	0.416	0.559616
imm_2_61029577	rs2278300	2:61176073	T	G	0.211957	-0.113165	0.194484	-0.494	0.268	0.560651
imm_6_128323722	rs802725	6:128282029	G	T	0.266304	0.0869294	0.151598	-0.21	0.384	0.566361
rs8107548	rs8107548	19:49870643	C	T	0.331522	-0.0907369	0.158244	-0.401	0.219	0.566374
imm_12_56448352	rs10877012	12:58162085	T	G	0.228261	0.103969	0.182013	-0.253	0.461	0.567854
rs7196953	rs7196953	16:79649394	A	G	0.391304	0.100926	0.176835	-0.246	0.448	0.568177
rs879036	rs879036	6:36349890	T	C	0.108696	0.127143	0.233626	-0.331	0.585	0.586292
imm_14_68335317	rs8022092	14:69265564	C	A	0.36413	-0.0737705	0.135903	-0.34	0.193	0.587255
rs2726518	rs2726518	4:106173199	A	C	0.413043	0.0899906	0.167613	-0.239	0.419	0.59134
X1kg_1_92932826	rs11577426	1:93160238	T	C	0.288043	-0.0807525	0.151732	-0.378	0.217	0.594584
rs4821544	rs4821544	22:37258503	C	T	0.380435	0.0800823	0.151034	-0.216	0.376	0.595956
rs9282641	rs9282641	3:121796768	A	G	0.103261	-0.125585	0.239046	-0.594	0.343	0.599334
imm_6_91033489	rs72928038	6:90976768	A	G	0.228261	-0.0770562	0.176062	-0.422	0.268	0.66163
imm_3_161173806	rs1014486	3:159691112	C	T	0.494565	0.0616853	0.14359	-0.22	0.343	0.667492
rs12206850	rs12206850	6:135797808	C	T	0.413043	-0.0611648	0.143062	-0.342	0.219	0.668986
imm_10_64191835	rs224032	10:64521829	G	A	0.461957	-0.0614632	0.144807	-0.345	0.222	0.671237
imm_2_204319440	rs6435203	2:204611195	G	A	0.396739	0.0654263	0.155501	-0.239	0.37	0.673941
rs2413436	rs2413436	22:37312561	A	G	0.298913	-0.0673237	0.162331	-0.385	0.251	0.678339
rs2248359	rs2248359	20:52791518	T	C	0.315217	-0.0638384	0.165688	-0.389	0.261	0.70002
imm_10_80715286	rs1250568	10:81045280	C	T	0.23913	0.0664291	0.172535	-0.272	0.405	0.700224
rs793108	rs793108	10:31415106	T	C	0.353261	-0.0480784	0.145886	-0.334	0.238	0.741732
imm_12_9724895	rs3764021	12:9833628	T	C	0.418478	-0.0511348	0.162723	-0.37	0.268	0.753335
imm_11_118248496	rs12365699	11:118743286	A	G	0.25	-0.0494216	0.158886	-0.361	0.262	0.755762
rs2255214	rs2255214	3:121770539	G	T	0.407609	-0.0492621	0.160587	-0.364	0.265	0.759024
rs10271373	rs10271373	7:138729795	A	C	0.391304	0.0463191	0.153426	-0.254	0.347	0.762729
rs541503	rs541503	1:120208297	C	T	0.293478	-0.0479603	0.160323	-0.362	0.266	0.764827
imm_18_65694127	rs1610555	18:67543147	T	G	0.315217	-0.0431814	0.150596	-0.338	0.252	0.774314
rs7665090	rs7665090	4:103551603	G	A	0.461957	0.0361753	0.13771	-0.234	0.306	0.792788
imm_2_191697601	rs6738544	2:191989356	A	C	0.451087	-0.0430467	0.165892	-0.368	0.282	0.795261
chr19_18146944	rs11554159	19:18285944	A	G	0.326087	-0.0380037	0.15765	-0.347	0.271	0.809506
imm_11_60591619	rs506616	11:60835043	T	G	0.282609	0.0399763	0.167718	-0.289	0.369	0.811607
imm_11_118253023	rs6589706	11:118747813	A	G	0.375	-0.0333342	0.143099	-0.314	0.247	0.815805
rs1534422	rs1534422	2:12640741	G	A	0.342391	0.0364187	0.156648	-0.271	0.343	0.81616
rs921911	rs921911	7:50241812	G	A	0.179348	0.0426232	0.196396	-0.342	0.428	0.828188
imm_3_120711198	rs9843355	3:119228508	A	G	0.179348	0.0385197	0.180292	-0.315	0.392	0.830819
imm_2_230830073	rs35540610	2:231121829	C	T	0.23913	0.0415205	0.194592	-0.34	0.423	0.831036
imm_1_190807644	rs1323292	1:192541021	G	A	0.141304	0.0457607	0.219805	-0.385	0.477	0.835082
rs3761959	rs3761959	1:157669278	T	C	0.342391	-0.0298695	0.149691	-0.323	0.264	0.841839
rs10936599	rs10936599	3:169492101	T	C	0.282609	0.0330185	0.165578	-0.292	0.358	0.84194
rs7690934	rs7690934	4:109025865	T	C	0.434783	0.0266933	0.141699	-0.251	0.304	0.850579
X1kg_2_43209994	rs17030410	2:43356490	G	T	0.277174	0.0307227	0.170546	-0.304	0.365	0.85704
rs9947399	rs9947399	18:56271544	G	A	0.472826	-0.0260233	0.144673	-0.31	0.258	0.85725
rs3007421	rs3007421	1:6530189	A	G	0.125	-0.035726	0.211812	-0.451	0.379	0.866057
imm_7_26981513	rs706015	7:27014988	G	T	0.157609	0.0355575	0.212853	-0.382	0.453	0.867329
rs17470892	rs17470892	4:48143201	C	T	0.326087	0.0261356	0.163625	-0.295	0.347	0.873095
imm_5_55476487	rs71624119	5:55440730	A	G	0.222826	-0.0295256	0.191852	-0.406	0.347	0.877691
imm_17_35223675	rs9909593	17:37970149	A	G	0.48913	-0.0208006	0.140425	-0.296	0.254	0.882243
X1kg_1_101084250	rs11587215	1:101311662	A	G	0.211957	-0.0256386	0.175917	-0.37	0.319	0.884125
rs9846396	rs9846396	3:141140968	T	C	0.320652	0.021486	0.159348	-0.291	0.334	0.892741
rs12695416	rs12695416	3:121551570	A	G	0.478261	0.0213567	0.161191	-0.295	0.337	0.894594
imm_12_122051141	rs883263	12:123485188	A	G	0.157609	0.0215926	0.19509	-0.361	0.404	0.91187
rs4609871	rs4609871	16:29932064	C	T	0.461957	-0.0161756	0.148203	-0.307	0.274	0.913087
rs17119	rs17119	6:14719496	G	A	0.380435	-0.0176542	0.163173	-0.337	0.302	0.913842
imm_5_158692478	rs2546890	5:158759900	G	A	0.429348	-0.014836	0.14549	-0.3	0.27	0.918778
imm_12_110368991	rs3184504	12:111884608	C	T	0.418478	-0.0127018	0.154963	-0.316	0.291	0.934673
rs2283792	rs2283792	22:22131125	T	G	0.315217	0.0113221	0.167883	-0.318	0.34	0.946231
X1kg_1_101066624	rs12132283	1:101294036	C	A	0.271739	0.00832615	0.155127	-0.296	0.312	0.957196
rs1077667	rs1077667	19:6668972	T	C	0.11413	0.00166501	0.231736	-0.453	0.456	0.994267
imm_16_11351374	rs36090551	16:11443873	T	G	0.331522	0.000541642	0.14462	-0.283	0.284	0.997012
X1kg_13_98884260	rs4772201	13:100086259	G	A	0.108696	-0.000165609	0.24954	-0.489	0.489	0.999471

## Sheet: CP_multivariable
Multivariable SNPs-CP plasma levels Model
Parameter	Effect Allele	Reference Allele	MAF	Estimate	SE	95% LCL	95% UCL	p-value
(Intercept)				1.07755	0.346627	0.398	1.757	0.00187935
Sex				-0.175567	0.183639	-0.535	0.184	0.339051
Age				-0.009513	0.004791	-0.019	0	0.0470569
rs2082881	G	A	0.244565	0.426898	0.148479	0.136	0.718	0.0040385
rs17886724	G	A	0.353261	-0.322251	0.124258	-0.566	-0.079	0.00950332
rs756699	C	T	0.130435	0.537581	0.196718	0.152	0.923	0.00628085
rs6999228	A	G	0.5	-0.328543	0.128795	-0.581	-0.076	0.0107448
rs35858108	T	C	0.434783	-0.268038	0.130802	-0.524	-0.012	0.0404444

## Sheet: PLAT_univariate
Univariate SNP-PLAT plasma levels Models
ImmunoChip SNP	SNP	Position	Effect Allele	Reference Allele	MAF	Estimate	SE	95% LCL	95% UCL	p-value
imm_1_158987178	rs3766374	1:160720554	A	G	0.211957	-0.554165	0.180506	-0.908	-0.2	0.00214011
imm_5_35893461	rs11567694	5:35857704	G	A	0.228261	0.532145	0.181234	0.177	0.887	0.00332225
rs12086448	rs12086448	1:160393905	G	A	0.434783	0.335149	0.138106	0.064	0.606	0.0152346
imm_2_61029577	rs2278300	2:61176073	T	G	0.211957	0.40884	0.189471	0.037	0.78	0.0309441
imm_6_159394612	rs212397	6:159474624	C	A	0.266304	-0.334297	0.155107	-0.638	-0.03	0.0311412
rs9846396	rs9846396	3:141140968	T	C	0.320652	-0.328737	0.155065	-0.633	-0.025	0.0340066
rs8107548	rs8107548	19:49870643	C	T	0.331522	-0.290837	0.154867	-0.594	0.013	0.0603841
rs2082881	rs2082881	2:25038268	G	A	0.244565	0.299507	0.162819	-0.02	0.619	0.0658403
X1kg_8_79720399	rs6999228	8:79557844	A	G	0.5	-0.266087	0.146639	-0.553	0.021	0.0695892
rs3007421	rs3007421	1:6530189	A	G	0.125	0.420458	0.23195	-0.034	0.875	0.069876
rs4728142	rs4728142	7:128573967	G	A	0.48913	-0.248026	0.139525	-0.521	0.025	0.0754628
rs4410871	rs4410871	8:128815029	T	C	0.255435	0.303581	0.172629	-0.035	0.642	0.0786504
rs9947399	rs9947399	18:56271544	G	A	0.472826	0.250368	0.148549	-0.041	0.542	0.0919079
rs12695416	rs12695416	3:121551570	A	G	0.478261	0.271387	0.163444	-0.049	0.592	0.0968281
rs6072343	rs6072343	20:39968188	A	G	0.11413	-0.419594	0.256002	-0.921	0.082	0.101207
rs9913257	rs9913257	17:73320893	C	T	0.418478	0.269224	0.165988	-0.056	0.595	0.104815
rs2255214	rs2255214	3:121770539	G	T	0.407609	0.24747	0.152739	-0.052	0.547	0.105186
imm_12_6321206	rs767455	12:6450945	T	C	0.478261	0.227584	0.142157	-0.051	0.506	0.109393
imm_7_26981513	rs706015	7:27014988	G	T	0.157609	0.334762	0.21041	-0.078	0.747	0.11161
rs2248359	rs2248359	20:52791518	T	C	0.315217	0.260026	0.164257	-0.062	0.582	0.113412
imm_16_11351374	rs36090551	16:11443873	T	G	0.331522	-0.224119	0.146528	-0.511	0.063	0.126132
imm_14_68335317	rs8022092	14:69265564	C	A	0.36413	-0.21788	0.143555	-0.499	0.063	0.129077
rs12206850	rs12206850	6:135797808	C	T	0.413043	0.217546	0.147372	-0.071	0.506	0.139899
imm_19_10438843	rs1051738	19:10577843	A	C	0.168478	0.272375	0.186215	-0.093	0.637	0.143552
imm_1_199142520	rs59655222	1:200875897	C	T	0.195652	-0.274567	0.188785	-0.645	0.095	0.145839
X1kg_13_98884260	rs4772201	13:100086259	G	A	0.108696	-0.370696	0.256726	-0.874	0.132	0.148757
rs12373588	rs12373588	2:112466265	G	T	0.423913	0.198291	0.142733	-0.081	0.478	0.164761
rs879036	rs879036	6:36349890	T	C	0.108696	0.317536	0.238408	-0.15	0.785	0.182893
X1kg_3_28047090	rs438613	3:28072086	C	T	0.418478	0.192563	0.14583	-0.093	0.478	0.186681
imm_7_50304754	rs28625973	7:50334208	G	A	0.391304	0.178307	0.135706	-0.088	0.444	0.188872
rs108990	rs108990	16:1065433	C	T	0.163043	0.28344	0.217676	-0.143	0.71	0.192874
imm_15_77018258	rs10152892	15:79231203	C	A	0.282609	-0.21647	0.166946	-0.544	0.111	0.194753
rs756699	rs756699	5:133446575	C	T	0.130435	-0.289641	0.2263	-0.733	0.154	0.20058
imm_1_2515525	rs3748817	1:2525665	C	T	0.244565	0.227076	0.177887	-0.122	0.576	0.201771
rs9282641	rs9282641	3:121796768	A	G	0.103261	-0.283481	0.2323	-0.739	0.172	0.222342
rs2726518	rs2726518	4:106173199	A	C	0.413043	0.20009	0.169574	-0.132	0.532	0.238018
imm_7_28108711	rs10245867	7:28142186	T	G	0.342391	0.164483	0.139802	-0.11	0.438	0.239378
rs2364482	rs2364482	12:6502131	G	T	0.391304	-0.16616	0.143324	-0.447	0.115	0.246321
X1kg_1_92932826	rs11577426	1:93160238	T	C	0.288043	-0.187221	0.161831	-0.504	0.13	0.247316
imm_3_120711198	rs9843355	3:119228508	A	G	0.179348	0.208099	0.183802	-0.152	0.568	0.257555
imm_5_40473602	rs9292776	5:40437845	A	G	0.380435	0.165962	0.149568	-0.127	0.459	0.267166
imm_12_9724895	rs3764021	12:9833628	T	C	0.418478	0.176244	0.159705	-0.137	0.489	0.269786
imm_20_47868815	rs719219	20:48435408	G	A	0.467391	0.152368	0.141317	-0.125	0.429	0.280946
imm_10_6139051	rs2104286	10:6099045	C	T	0.190217	0.195955	0.186981	-0.171	0.562	0.294641
imm_5_40459805	rs11740512	5:40424048	C	A	0.13587	0.229253	0.226682	-0.215	0.674	0.311853
imm_10_64191835	rs224032	10:64521829	G	A	0.461957	-0.146666	0.149672	-0.44	0.147	0.327129
X1kg_7_37348990	rs60600003	7:37382465	G	T	0.179348	-0.17875	0.184457	-0.54	0.183	0.332516
imm_11_127916046	rs3809006	11:128410836	C	T	0.461957	-0.143962	0.149155	-0.436	0.148	0.334454
imm_5_55476487	rs71624119	5:55440730	A	G	0.222826	0.177521	0.186667	-0.188	0.543	0.341603
imm_17_37749689	rs17886724	17:40496163	G	A	0.353261	-0.138801	0.147866	-0.429	0.151	0.347886
imm_2_68461451	rs3816281	2:68607947	T	G	0.298913	-0.138433	0.154327	-0.441	0.164	0.369712
X1kg_1_101084250	rs11587215	1:101311662	A	G	0.211957	-0.16453	0.186639	-0.53	0.201	0.378025
imm_6_128323722	rs802725	6:128282029	G	T	0.266304	0.131331	0.151049	-0.165	0.427	0.384594
rs17470892	rs17470892	4:48143201	C	T	0.326087	0.143729	0.165777	-0.181	0.469	0.385939
imm_3_32954092	rs6550177	3:32979088	C	T	0.467391	-0.126572	0.147589	-0.416	0.163	0.391115
imm_17_35223675	rs9909593	17:37970149	A	G	0.48913	0.124091	0.148833	-0.168	0.416	0.404415
imm_18_65694127	rs1610555	18:67543147	T	G	0.315217	-0.130117	0.157679	-0.439	0.179	0.409258
imm_10_80715286	rs1250568	10:81045280	C	T	0.23913	-0.140378	0.170543	-0.475	0.194	0.410438
imm_12_56448352	rs10877012	12:58162085	T	G	0.228261	0.146326	0.178168	-0.203	0.496	0.411486
imm_1_190807644	rs1323292	1:192541021	G	A	0.141304	0.168828	0.213074	-0.249	0.586	0.428159
X1kg_2_43209994	rs17030410	2:43356490	G	T	0.277174	0.126903	0.162548	-0.192	0.445	0.434972
rs7196953	rs7196953	16:79649394	A	G	0.391304	0.132485	0.176979	-0.214	0.479	0.454104
imm_11_118068591	rs585039	11:118563381	A	C	0.23913	0.123762	0.167906	-0.205	0.453	0.461069
imm_8_129268067	rs16902700	8:129198885	A	G	0.179348	0.149432	0.203172	-0.249	0.548	0.462038
rs3761959	rs3761959	1:157669278	T	C	0.342391	0.110251	0.151723	-0.187	0.408	0.467435
rs7690934	rs7690934	4:109025865	T	C	0.434783	-0.0960875	0.147023	-0.384	0.192	0.513398
rs10936599	rs10936599	3:169492101	T	C	0.282609	-0.0983003	0.153607	-0.399	0.203	0.522207
rs10271373	rs10271373	7:138729795	A	C	0.391304	-0.0963383	0.151051	-0.392	0.2	0.523613
rs2639453	rs2639453	1:11982544	T	C	0.179348	-0.130346	0.206284	-0.535	0.274	0.527468
rs4409785	rs4409785	11:95311422	C	T	0.11413	-0.132442	0.210691	-0.545	0.281	0.529605
rs9321490	rs9321490	6:135494875	C	T	0.23913	0.114815	0.184323	-0.246	0.476	0.533351
rs719316	rs719316	6:16672760	C	T	0.445652	-0.0990895	0.159658	-0.412	0.214	0.534838
rs35716097	rs35716097	5:176806636	T	C	0.336957	-0.102215	0.166681	-0.429	0.224	0.539719
imm_11_118248496	rs12365699	11:118743286	A	G	0.25	-0.101149	0.166916	-0.428	0.226	0.544523
rs233100	rs233100	1:85772009	A	G	0.472826	-0.0932994	0.154606	-0.396	0.21	0.546199
imm_2_65451175	rs11673987	2:65597671	G	A	0.288043	0.100849	0.169797	-0.232	0.434	0.552552
rs12460421	rs12460421	19:10981352	A	G	0.48913	-0.0952157	0.16104	-0.411	0.22	0.554349
rs137956	rs137956	22:40293463	C	T	0.396739	0.0832573	0.14641	-0.204	0.37	0.569587
rs541503	rs541503	1:120208297	C	T	0.293478	0.0913645	0.162866	-0.228	0.411	0.574812
rs2413436	rs2413436	22:37312561	A	G	0.298913	-0.0894738	0.164553	-0.412	0.233	0.586621
rs7923837	rs7923837	10:94481917	A	G	0.429348	-0.0864805	0.160048	-0.4	0.227	0.588963
rs17119	rs17119	6:14719496	G	A	0.380435	-0.086435	0.164934	-0.41	0.237	0.600238
imm_2_204319440	rs6435203	2:204611195	G	A	0.396739	-0.0822896	0.158147	-0.392	0.228	0.60283
X1kg_3_18684526	rs12106877	3:18709522	C	T	0.277174	-0.0947303	0.183005	-0.453	0.264	0.604711
rs921911	rs921911	7:50241812	G	A	0.179348	-0.0904324	0.180577	-0.444	0.263	0.616514
rs4743150	rs4743150	9:100740124	T	C	0.217391	-0.082623	0.169615	-0.415	0.25	0.626173
imm_5_158692478	rs2546890	5:158759900	G	A	0.429348	0.0706221	0.152486	-0.228	0.369	0.643265
rs7216796	rs7216796	17:43392208	G	A	0.282609	-0.0723846	0.160552	-0.387	0.242	0.652098
rs4468527	rs4468527	14:52325131	A	G	0.201087	0.0785026	0.190166	-0.294	0.451	0.679746
rs8070345	rs8070345	17:57816757	C	T	0.461957	0.0570687	0.13911	-0.216	0.33	0.681629
rs4821544	rs4821544	22:37258503	C	T	0.380435	0.0607298	0.14866	-0.231	0.352	0.682895
rs12708716	rs12708716	16:11179873	G	A	0.48913	0.0581004	0.143203	-0.223	0.339	0.684948
imm_6_91033489	rs72928038	6:90976768	A	G	0.228261	-0.0606969	0.175286	-0.404	0.283	0.729137
rs2283792	rs2283792	22:22131125	T	G	0.315217	-0.0571132	0.165737	-0.382	0.268	0.730394
imm_6_138012651	rs35858108	6:137970958	T	C	0.434783	-0.0507085	0.150918	-0.347	0.245	0.73687
rs1077667	rs1077667	19:6668972	T	C	0.11413	-0.0789694	0.239311	-0.548	0.39	0.74141
imm_11_60591619	rs506616	11:60835043	T	G	0.282609	0.0519873	0.163695	-0.269	0.373	0.750798
rs962052	rs962052	2:151644203	C	T	0.38587	-0.0502717	0.159227	-0.362	0.262	0.752212
rs2445610	rs2445610	8:128197088	G	A	0.336957	0.0434795	0.157281	-0.265	0.352	0.782207
imm_2_230830073	rs35540610	2:231121829	C	T	0.23913	-0.0521959	0.192729	-0.43	0.326	0.786525
rs4609871	rs4609871	16:29932064	C	T	0.461957	0.0385524	0.151474	-0.258	0.335	0.799097
rs7665090	rs7665090	4:103551603	G	A	0.461957	-0.0366015	0.144061	-0.319	0.246	0.799441
rs17066096	rs17066096	6:137452908	G	A	0.36413	-0.0300696	0.149538	-0.323	0.263	0.840633
imm_11_118253023	rs6589706	11:118747813	A	G	0.375	-0.0310277	0.154521	-0.334	0.272	0.840856
rs793108	rs793108	10:31415106	T	C	0.353261	0.0262274	0.146614	-0.261	0.314	0.858026
imm_2_191697601	rs6738544	2:191989356	A	C	0.451087	-0.0229217	0.162152	-0.341	0.295	0.887586
rs11079784	rs11079784	17:45702280	T	C	0.402174	-0.0193455	0.147654	-0.309	0.27	0.89576
rs1870071	rs1870071	19:16505106	C	T	0.211957	0.0202504	0.181715	-0.336	0.376	0.911267
rs1534422	rs1534422	2:12640741	G	A	0.342391	-0.0175715	0.159121	-0.329	0.294	0.912069
imm_5_141519523	rs249677	5:141539339	C	A	0.304348	0.0183448	0.169797	-0.314	0.351	0.913964
chr19_18146944	rs11554159	19:18285944	A	G	0.326087	0.0155378	0.165265	-0.308	0.339	0.925095
imm_3_161173806	rs1014486	3:159691112	C	T	0.494565	0.0111423	0.142584	-0.268	0.291	0.937712
X1kg_1_93201835	rs10747454	1:93429247	T	G	0.146739	0.0160784	0.223867	-0.423	0.455	0.942744
imm_12_122051141	rs883263	12:123485188	A	G	0.157609	-0.0134316	0.202951	-0.411	0.384	0.947233
rs694739	rs694739	11:64097233	G	A	0.222826	0.00525377	0.202465	-0.392	0.402	0.979298
X1kg_3_27766618	rs12330493	3:27791614	T	G	0.467391	-0.00386362	0.150529	-0.299	0.291	0.979523
X1kg_1_101066624	rs12132283	1:101294036	C	A	0.271739	-0.00188102	0.164657	-0.325	0.321	0.990885
imm_20_44167717	rs6032662	20:44734310	C	T	0.391304	-0.00038308	0.146338	-0.287	0.286	0.997911
imm_12_110368991	rs3184504	12:111884608	C	T	0.418478	-0.000185558	0.153693	-0.301	0.301	0.999037

## Sheet: PLAT_multivariable
Multivariable SNPs-PLAT plasma levels Model
Parameter	Effect Allele	Reference Allele	MAF	Estimate	SE	95% LCL	95% UCL	p-value
(Intercept)				-1.33548	0.357943	-2.037	-0.634	0.000190733
Sex				-0.222966	0.14946	-0.516	0.07	0.135749
Age				0.007105	0.00375	0	0.014	0.058122
rs3766374	A	G	0.211957	-0.490377	0.143098	-0.771	-0.21	0.000610576
rs11567694	G	A	0.228261	0.625786	0.144895	0.342	0.91	1.56815e-05
rs12086448	G	A	0.434783	0.389761	0.107613	0.179	0.601	0.000292458
rs4728142	G	A	0.48913	-0.265445	0.108567	-0.478	-0.053	0.0144857
rs3007421	A	G	0.125	0.44831	0.17869	0.098	0.799	0.0121119
rs212397	C	A	0.266304	-0.320865	0.121329	-0.559	-0.083	0.00817911
rs9947399	G	A	0.472826	0.292514	0.111538	0.074	0.511	0.00872752
rs2082881	G	A	0.244565	0.315856	0.126769	0.067	0.564	0.0127173

[truncated: 1 more sheets: Legend]
